# Supplementary material for: The Effects of Seaweed and Microalgae Supplementation on Exercise Performance and Recovery: A Systematic Review and Meta-Analysis
Source: Nutrients. 2026 Apr 19;18(8):1289. doi: 10.3390/nu18081289 (PMC13119196; doi:10.3390/nu18081289)
Supplement: Supplementary file 1 [file nutrients-18-01289-s001.zip]

Archive with 1 entries (1 files):
- nutrients-4192456-supplementary.pdf
